# Supplementary material for: Clinical value of serum biomarkers, squamous cell carcinoma antigen and apolipoprotein C-II in follow-up of patients with locally advanced cervical squamous cell carcinoma treated with radiation: A multicenter prospective cohort study
Source: PLoS One. 2021 Nov 2;16(11):e0259235. doi: 10.1371/journal.pone.0259235 (PMC8562853; doi:10.1371/journal.pone.0259235)
Supplement: S4 File — (XLSX) [file pone.0259235.s005.xlsx]

## Sheet: ApoCtrial_minimal dataset
id	overall_treatment_time	exclude	age	PS	BMI	chemo	FIGO	FIGO_2cate	tumor_size	LN	Hb	SCC_pre	MMP1_pre	MMP2_pre	MMP2_pre_10	ApoC2_pre	SCC_post	MMP1_post	MMP2_post	MMP2_post_10	ApoC2_post	PFS_event	OS_event	PPFS_event	DMFS_event	PFS_time	OS_time	PPFS_time	DMFS_time	PS_0_others	EQD2	CS	WP	HDR_pointA
A001	47	0	46	0	20.1956	1	Ⅱb	1	54	0	13.3	2.9	21.7	716	71.6	17.7202	1.3	19.7	879	87.9	29.359	0	0	0	0	1605	1605	1605	1605	0	62.1	21.6	30.6	24
A002	54	0	68	0	23.1111	1	Ⅲa	2	52	0	13.7	10.4	17.1	572	57.2	31.9186	1.1	25.7	1200	120	29.4211	1	1	1	1	190	501	190	190	0	62.1	21.6	30.6	24
A003	47	0	43	0	35.4367	1	Ⅰb1	1	36	0	12	0.5	9.9	701	70.1	34.2249	1	7	826	82.6	49.9443	0	0	0	0	1481	1481	1481	1481	0	62.1	19.8	30.6	24
A004	47	0	45	0	19.1876	1	Ⅱb	1	39	0	12.6	1.9	17.6	853	85.3	14.3194	1.6	9.2	833	83.3	38.2754	0	0	0	0	1423	1423	1423	1423	0	62.1	19.8	30.6	24
A005	51	0	42	0	23.9025	1	Ⅲb	2	59	0	6.3	14.6	12.7	663	66.3	33.2825	1.3	5.2	1050	105	35.6488	0	0	0	0	1418	1418	1418	1418	0	62.1	21.6	30.6	24
A006	49	0	71	1	26.0988	0	Ⅲb	2	48	0	10.6	4.4	34.2	738	73.8	22.7122	1.3	14.7	934	93.4	19.9433	1	1	1	1	287	590	287	287	1	62.1	21.6	30.6	24
A007	45	0	85	2	16.7245	1	Ⅲb	2	64.1	1	10.6	60.5	29.3	1130	113	10.3566	2.1	19.8	1590	159	19.0847	1	1	0	1	346	404	404	346	1	62.1	21.6	30.6	24
A008	45	0	49	0	21.0938	1	Ⅱb	1	53	0	11.4	3.6	13.4	801	80.1	21.066	0.7	7.5	973	97.3	43.436	0	0	0	0	1129	1129	1129	1129	0	62.1	14.4	30.6	24
A009	48	0	69	0	24.0346	1	Ⅱb	1	62	0	13.5	13.2	7.4	688	68.8	56.5277	0.9	5.6	1030	103	90.6812	1	0	0	1	216	1143	1143	216	0	62.1	21.6	30.6	24
A010	58	0	75	1	28.8953	1	Ⅲb	2	60	0	11	7	7.9	598	59.8	19.2301	1.2	6.1	906	90.6	34.3435	1	1	1	0	109	312	109	312	1	62.1	14.4	30.6	24
A011	42	0	74	0	21.9076	1	Ⅲb	2	60	1	12	50.2	8.2	1430	143	30.3776	#NULL!	#NULL!	#NULL!	#NULL!	#NULL!	0	0	0	0	1133	1133	1133	1133	0	59.3	14.4	45	6
A012	49	0	63	0	20.6396	1	Ⅲb	2	74	1	12.3	73.7	1.8	712	71.2	19.1772	0.8	6.1	812	81.2	15.5657	1	1	0	1	127	192	192	127	0	62.1	21.6	30.6	24
A013	46	0	61	0	21.7865	1	Ⅲb	2	51	1	12.5	5.5	19	865	86.5	26.8012	0.8	16.5	1220	122	34.1148	0	0	0	0	1119	1119	1119	1119	0	62.1	14.4	30.6	24
A014	48	0	56	0	18.8271	1	Ⅲa	2	15	0	12.4	8	8.6	861	86.1	27.6193	1	8.6	1230	123	30.679	0	0	0	0	1109	1109	1109	1109	0	62.1	14.4	30.6	24
A015	82	1	76	0	21.9899	1	Ⅱb	1	40	0	14.9	0.6	10.6	780	78	7.86072	1.4	16.3	920	92	15.3004	0	0	0	0	110	110	110	110	0	38.1	21.6	30.6	6
A016	53	0	65	0	20.6279	1	Ⅳa	2	130	1	6	21.3	75	747	74.7	11.0435	#NULL!	#NULL!	#NULL!	#NULL!	#NULL!	1	1	1	0	84	84	84	84	0	64.3	#NULL!	45	#NULL!
A017	50	0	73	0	18.4889	1	Ⅳa	2	60	0	10.1	72.5	26.3	839	83.9	18.42	2.2	22.7	1030	103	21.7577	1	0	0	1	272	864	864	272	0	62.1	21.6	30.6	24
A018	50	0	78	0	21.262	1	Ⅱb	1	59	0	13.9	3	5.3	931	93.1	21.885	1	8.3	1170	117	22.9326	0	0	0	0	859	859	859	859	0	62.1	21.6	30.6	24
A019	56	0	53	0	28.9993	1	Ⅲb	2	64	0	8.2	17.2	31.6	684	68.4	23.46	2	13.4	908	90.8	83.6262	0	0	0	0	718	718	718	718	0	62.1	45	30.6	24
A020	43	1	74	2	18.0938	1	Ⅳa	2	65	0	10.1	6.1	50	1450	145	24.1553	#NULL!	#NULL!	#NULL!	#NULL!	#NULL!	1	1	0	0	45	45	45	45	1	52.3	#NULL!	45	#NULL!
C001	46	0	60	1	18.38	1	Ⅳa	2	56	0	12.5	89	18.5	571	57.1	29.9778	0.8	8.5	542	54.2	27.3414	1	0	0	1	252	1003	1003	252	1	64	10	40	18
C002	44	0	37	1	20.1861	1	Ⅱb	1	43	0	8.4	1.3	33.4	881	88.1	9.72809	0.9	14.3	1120	112	18.3788	0	0	0	0	976	976	976	976	1	60.3	20	30	23
C003	42	0	48	0	26.9255	1	Ⅱb	1	46	0	12.6	1.1	9.4	950	95	41.4307	1.1	6.2	1130	113	40.6811	1	0	0	1	708	936	936	708	0	50.3	30	20	23
C004	48	0	52	1	21.6028	1	Ⅲb	2	58	1	12.4	19.9	6.5	660	66	25.4252	0.9	6.6	1090	109	28.8654	1	0	0	1	268	712	712	268	1	60.3	20	30	23
C005	45	0	43	1	24.7331	1	Ⅱb	1	57	0	8.1	10.1	16.8	726	72.6	#NULL!	0.8	10.9	822	82.2	26.8052	0	0	0	0	691	691	691	691	1	60.3	20	30	23
D001	45	0	52	0	18.8279	1	Ⅲb	2	53	1	10.1	27.2	27.1	888	88.8	28.9453	0.6	16.5	1080	108	36.1291	0	0	0	0	1406	1406	1406	1406	0	62	20	30	24
D002	38	1	50	1	18.3375	1	Ⅲb	2	63	0	10.4	25	11.5	812	81.2	23.5791	0.8	3.7	1090	109	33.8567	0	0	0	0	206	206	206	206	1	62	20	30	24
D003	44	0	59	0	20.3722	1	Ⅱb	1	46	0	13.6	2.2	5.2	640	64	#NULL!	0.6	5.1	759	75.9	21.9116	0	0	0	0	1314	1314	1314	1314	0	62	20	30	24
D004	45	0	76	2	21.5085	0	Ⅲb	2	63	1	10.8	117	22.1	757	75.7	28.512	1.7	21.9	947	94.7	28.3249	1	1	0	1	470	494	494	470	1	62	20	30	24
D005	43	0	63	1	15.5824	1	Ⅱb	1	42	0	12.1	15.2	15.5	869	86.9	22.2215	0.8	10.5	1280	128	27.313	1	0	0	1	790	1195	1195	790	1	62	20	30	24
D006	44	0	53	1	23.9573	1	Ⅳa	2	80	0	8.8	8.6	105	796	79.6	14.6684	0.7	32.7	729	72.9	17.1618	0	0	0	0	398	398	398	398	1	64	10	40	18
D007	44	0	63	1	23.6295	1	Ⅲb	2	67.5	1	11.7	#NULL!	#NULL!	#NULL!	#NULL!	#NULL!	0.5	4.7	690	69	#NULL!	0	0	0	0	796	796	796	796	1	62	20	30	24
D008	49	0	67	0	20.7609	1	Ⅲb	2	51	0	13.9	3.6	25.5	568	56.8	32.4513	0.8	16.2	769	76.9	#NULL!	0	0	0	0	782	782	782	782	0	62	20	30	24
E001	54	0	49	0	25.7224	1	Ⅰb2	1	49	0	12	10.5	2.3	597	59.7	30.8328	1	3.2	932	93.2	60.1068	0	0	0	0	1463	1463	1463	1463	0	72	10	40	24
E002	46	0	60	0	20.5262	1	Ⅲb	2	41	0	11.4	6.8	99	669	66.9	13.4506	0.8	88	1440	144	31.4446	0	0	0	0	1494	1494	1494	1494	0	64	10	40	18
E003	46	0	56	0	20.8676	1	Ⅱb	1	53	1	11.2	2.1	17.6	980	98	29.7773	0.9	10.5	1060	106	43.643	0	0	0	0	1417	1417	1417	1417	0	64	10	40	18
E004	46	0	64	0	23.6304	1	Ⅰb1	1	31	1	14.5	2.3	9.1	880	88	45.7184	0.9	5.1	1100	110	59.5953	0	0	0	0	1356	1356	1356	1356	0	64	10	40	18
E005	48	0	58	0	20.9644	1	Ⅰb1	1	34	0	14.1	3.3	16	916	91.6	19.301	1.1	10.6	1090	109	17.525	0	0	0	0	1321	1321	1321	1321	0	64	10	40	18
E006	69	0	74	0	26.4853	0	Ⅰb2	1	54	1	14.3	111	8.7	980	98	25.0225	1.4	8.2	1310	131	29.42	1	1	0	1	274	964	964	274	0	64	10	40	18
E007	48	0	60	0	23.7751	1	Ⅰb2	1	50	1	12.9	18.4	2.2	775	77.5	12.1778	0.6	4.6	1260	126	23.681	0	0	0	0	1272	1272	1272	1272	0	64	10	40	18
E008	49	0	48	0	32.4142	1	Ⅱb	1	50	1	11.5	1.3	8	595	59.5	21.2331	0.7	5.1	1020	102	25.3196	0	0	0	0	1259	1259	1259	1259	0	64	10	40	18
E009	55	0	82	1	15.0798	0	Ⅱb	1	44	0	11.2	7.6	21.2	1220	122	19.3591	1.2	20.6	1390	139	21.3644	0	0	0	0	1258	1258	1258	1258	1	64	10	40	18
E010	46	0	82	1	33.8006	0	Ⅰb1	1	33	0	14.6	6.1	8.3	1080	108	24.6852	1.7	9.1	1280	128	30.088	0	0	0	0	1256	1256	1256	1256	1	64	10	40	18
E011	41	0	35	0	32.3751	1	Ⅰb2	1	56	0	11.2	9.3	5.2	673	67.3	16.9182	1.5	2.3	1110	111	24.8194	0	0	0	0	1216	1216	1216	1216	0	64	10	40	18
E012	42	0	73	0	17.6809	0	Ⅰb1	1	28	0	13.5	1	7.2	853	85.3	26.469	0.7	12.5	1040	104	37.0172	0	0	0	0	1210	1210	1210	1210	0	64	10	40	18
E013	46	0	39	0	20.4415	1	Ⅱb	1	43	1	11.6	1.4	27.2	1120	112	27.4977	0.9	13.8	1620	162	56.9729	0	0	0	0	1193	1193	1193	1193	0	64	10	40	18
E014	74	0	65	1	20.2231	1	Ⅲb	2	64	1	10.6	21.6	11.4	709	70.9	23.1362	1	10.5	931	93.1	17.7189	0	0	0	0	1179	1179	1179	1179	1	51.8	9	30.6	18
E015	56	0	65	0	22.1746	1	Ⅱb	1	43	0	12.9	5.3	17.1	1090	109	62.7852	1.4	19.7	1080	108	36.3338	1	1	0	0	737	737	737	737	0	64	10	40	18
E016	56	0	49	0	23.9662	1	Ⅲb	2	35	0	9.4	4.8	3.9	962	96.2	21.337	1.1	18.6	1480	148	34.0828	1	0	0	1	837	1140	1140	837	0	64	10	40	18
E017	56	0	78	0	30.1084	0	Ⅰb1	1	26	0	12.8	2.9	19.2	1180	118	25.1998	1.4	21.6	1130	113	39.8903	0	0	0	0	1140	1140	1140	1140	0	64	10	40	18
E018	42	0	78	0	21.2644	0	Ⅰb1	1	37	0	13	10.3	12.7	916	91.6	25.785	0.9	10.7	1110	111	19.0839	1	1	1	0	445	883	445	883	0	64	10	40	18
E019	45	0	44	0	19.0987	1	Ⅰb1	1	30	1	15.1	1.2	15.2	682	68.2	20.4403	1.3	10.3	918	91.8	18.8557	0	0	0	0	1063	1063	1063	1063	0	64	10	40	18
E020	91	0	79	0	23.0279	0	Ⅱb	1	42	1	12	19.4	7	818	81.8	25.7354	0.8	14.8	838	83.8	20.869	1	0	1	1	29	1089	44	29	0	56	10	40	12
E021	46	0	54	0	20.5049	1	Ⅱa	1	34	0	12.5	3.8	12	853	85.3	11.0834	0.9	9.8	1100	110	20.0827	0	0	0	0	1074	1074	1074	1074	0	64	10	40	18
E022	47	0	47	0	21.2231	1	Ⅱb	1	53	1	11.3	6.5	5	680	68	23.125	1	2.9	1140	114	38.8554	1	0	1	1	295	1054	295	932	0	64	10	40	18
E023	48	0	49	0	22.6971	1	Ⅰb2	1	42	1	9.8	3.2	27.8	861	86.1	21.2055	1.8	24.6	1090	109	45.2185	0	0	0	0	1034	1034	1034	1034	0	64	10	40	18
E024	55	0	36	0	16.3408	1	Ⅱb	1	75	1	10.7	17.9	18.5	693	69.3	11.9112	0.8	10.2	976	97.6	15.2432	1	1	1	1	119	537	119	162	0	64	10	40	18
E025	49	0	55	1	20.9627	0	Ⅲb	2	80	1	7.3	57.5	10.2	633	63.3	11.1442	2	6.8	591	59.1	12.5245	1	1	1	1	210	632	210	210	1	50	#NULL!	50	#NULL!
E026	38	0	71	0	28.5573	0	Ⅰb1	1	14	0	14.9	0.9	4.7	934	93.4	30.5947	0.9	3.3	862	86.2	33.6385	0	0	0	0	993	993	993	993	0	82	30	30	24
E027	49	0	40	0	32.7225	1	Ⅰb1	1	32	1	15.8	3.1	21.9	830	83	17.676	1.2	12.6	992	99.2	20.2048	0	0	0	0	965	965	965	965	0	64	10	40	18
E028	53	0	74	0	33.2275	0	Ⅱb	1	45	0	11.6	12	5.6	1080	108	25.6887	0.6	6.5	916	91.6	24.3475	0	0	0	0	962	962	962	962	0	64	10	40	18
E029	58	0	42	0	24.8088	1	Ⅱb	1	64	0	10.8	3.2	11.6	528	52.8	8.44821	1.7	4	865	86.5	19.4871	0	0	0	0	908	908	908	908	0	74	#NULL!	50	18
E030	55	0	54	0	19.6948	1	Ⅰb2	1	43	0	11.4	2.1	2.9	696	69.6	13.0811	0.7	4.9	971	97.1	19.8195	0	0	0	0	880	880	880	880	0	69.3	#NULL!	45	20
E031	47	0	62	0	20.4726	1	Ⅰb1	1	15	1	13.1	2.1	13.4	745	74.5	28.8557	0.9	5.1	920	92	31.36	0	0	0	0	844	844	844	844	0	64	10	40	18
E032	47	0	65	1	24.0506	1	Ⅰb1	1	30	0	13.7	1.7	22.4	711	71.1	27.5864	0.7	24.1	720	72	19.3036	0	0	0	0	837	837	837	837	1	64	10	40	18
E033	54	0	74	0	28.084	0	Ⅰb2	1	42	0	13.2	1.6	26.6	806	80.6	22.7753	2.2	18.3	1380	138	47.3312	1	0	1	1	174	809	174	771	0	69.3	#NULL!	45	20
E034	56	0	45	0	20.0439	1	Ⅰb2	1	50	0	11.8	36.7	20.8	881	88.1	11.2682	1.7	19.4	965	96.5	12.7594	0	0	0	0	783	783	783	783	0	69.3	#NULL!	45	20
E035	54	0	34	0	23.3489	1	Ⅰb2	1	41	1	14.7	1.7	11.9	607	60.7	13.4393	1.2	9.6	850	85	33.3832	0	0	0	0	781	781	781	781	0	69.3	#NULL!	45	20
E036	48	0	55	0	20.6094	1	Ⅱb	1	41	0	12	3.7	8.4	943	94.3	17.1478	1.6	6.9	1110	111	28.4913	0	0	0	0	768	768	768	768	0	64	10	40	18
E037	47	0	49	0	23.5955	1	Ⅱb	1	55	1	11.1	3.8	15	955	95.5	14.1311	1	10.1	965	96.5	18.6283	0	0	0	0	774	774	774	774	0	64	10	40	18
E038	#NULL!	1	42	0	21.1079	#NULL!	Ⅲb	2	58	0	#NULL!	#NULL!	#NULL!	#NULL!	#NULL!	#NULL!	#NULL!	#NULL!	#NULL!	#NULL!	#NULL!	0	0	0	0	#NULL!	#NULL!	#NULL!	#NULL!	0	#NULL!	#NULL!	#NULL!	#NULL!
E039	48	0	56	0	28.7374	1	Ⅱb	1	31	0	14.5	2.1	11	656	65.6	39.3001	1.2	8.5	1130	113	40.6523	0	0	0	0	747	747	747	747	0	64	10	40	18
E040	48	0	42	1	26.4379	1	Ⅲb	2	55	0	9.4	4.8	48	583	58.3	15.9647	0.9	25.5	962	96.2	17.3645	0	0	0	0	754	754	754	754	1	64	10	40	18
E041	42	0	45	0	27.376	1	Ⅰb2	1	48	0	12	16.1	7	678	67.8	19.3998	0.6	6.4	1130	113	47.0379	0	0	0	0	740	740	740	740	0	64	10	40	18
E042	41	0	72	0	18.5713	0	Ⅱb	1	30	0	11.1	14.7	10.2	1130	113	9.36316	1.4	7.8	1240	124	17.716	0	0	0	0	733	733	733	733	0	62.3	10	40	17
E043	#NULL!	1	55	0	17.9688	#NULL!	Ⅱb	1	39	1	#NULL!	20	4.1	730	73	12.5487	#NULL!	#NULL!	#NULL!	#NULL!	#NULL!	0	0	0	0	#NULL!	#NULL!	#NULL!	#NULL!	0	#NULL!	#NULL!	#NULL!	#NULL!
E044	42	0	48	0	18.8258	1	Ⅰb2	1	48	0	10.1	6.1	102	583	58.3	27.3975	0.9	20.1	921	92.1	65.5328	0	0	0	0	720	720	720	720	0	64	10	40	18
E045	60	0	61	0	21.8787	1	Ⅲb	2	45	0	13.4	2.3	3.5	709	70.9	19.2808	1.3	2.2	978	97.8	19.3697	0	0	0	0	720	720	720	720	0	64	10	40	18
E046	47	0	38	0	23.073	1	Ⅰb1	1	31	1	13	5.2	9.9	985	98.5	18.1881	1.4	7.3	1110	111	33.3331	0	0	0	0	690	690	690	690	0	60.7	10	40	16
E047	#NULL!	1	43	0	25.6736	#NULL!	Ⅰb2	1	42	1	12.6	16.4	22.5	496	49.6	35.9319	#NULL!	#NULL!	#NULL!	#NULL!	#NULL!	0	0	0	0	#NULL!	#NULL!	#NULL!	#NULL!	0	#NULL!	#NULL!	#NULL!	#NULL!
E048	54	0	44	0	22.3556	1	Ⅰb2	1	55	1	11.2	17.7	7.8	853	85.3	16.9562	1.1	5.5	1270	127	23.2115	0	0	0	0	676	676	676	676	0	64	10	40	18
E049	54	0	40	0	21.2163	1	Ⅱb	1	15	0	11.4	0.9	14.5	645	64.5	17.1748	1.8	14.9	846	84.6	13.4444	0	0	0	0	676	676	676	676	0	64	10	40	18
E050	46	0	51	0	23.3916	1	Ⅲb	2	51	0	12.8	2.7	25.9	618	61.8	23.1348	0.7	12.5	984	98.4	33.1275	0	0	0	0	671	671	671	671	0	64	10	40	18
E051	47	0	45	0	22.2884	1	Ⅰb2	1	46	0	12.4	14.9	28.1	744	74.4	29.2342	1	20.5	1090	109	32.8766	1	0	1	1	156	676	156	156	0	64	10	40	18
E052	44	0	59	0	21.5256	1	Ⅱb	1	36	1	13.2	36.8	9	635	63.5	34.8996	1.2	7.3	805	80.5	32.894	0	0	0	0	671	671	671	671	0	64	10	40	18
E053	42	0	59	1	17.1225	1	Ⅰb2	1	70	0	11.9	12.5	86	1030	103	13.248	1.3	62	994	99.4	21.7595	1	0	1	0	94	664	94	664	1	64	10	40	18
E054	55	0	44	0	16.9141	1	Ⅰb2	1	55	0	12	1	32	830	83	18.7971	1.2	17.2	1040	104	16.4036	1	0	1	0	114	663	114	663	0	66	#NULL!	50	12
F001	44	0	64	0	23.6503	1	Ⅱb	1	25	0	14.4	0.7	8.7	634	63.4	17.8567	1	14.4	846	84.6	43.595	0	0	0	0	1293	1293	1293	1293	0	62	20	30	24
F002	42	0	50	0	22	1	Ⅰb2	1	46	1	11.5	14.6	6.7	809	80.9	23.3643	1.2	7.1	915	91.5	20.2586	0	0	0	0	1272	1272	1272	1272	0	62	20	30	24
F003	45	0	61	0	16.2305	1	Ⅱb	1	80	0	9.2	6.7	8	523	52.3	6.73812	0.7	2.8	931	93.1	13.9968	1	1	1	0	220	506	220	506	0	56	20	40	12
F004	39	0	69	0	15.6517	1	Ⅰb1	1	17	0	12.3	2.4	9.2	865	86.5	17.2717	0.5	13.3	1220	122	9.03739	0	0	0	0	1119	1119	1119	1119	0	41.3	30	20	16.7
F005	50	0	60	0	21.0479	1	Ⅲb	2	85	1	7.2	62.5	57	506	50.6	#NULL!	1.5	12.1	980	98	74.4064	0	0	0	0	1091	1091	1091	1091	0	62	20	30	24
F006	77	0	76	0	21.0872	1	Ⅰb1	1	50	0	12	8.1	16.7	700	70	12.2369	1.2	18.6	1340	134	23.1012	0	0	0	0	532	532	532	532	0	90	#NULL!	50	30
F007	44	0	52	0	20.4467	1	Ⅲb	2	74	1	11	11	14.5	741	74.1	#NULL!	1.7	8.3	1040	104	26.3289	0	0	0	0	1096	1096	1096	1096	0	67.4	14	36	24
F008	39	0	71	0	26.9907	1	Ⅲb	2	65	1	13.7	48.1	15.3	1040	104	58.8217	1.9	13.1	1320	132	72.1807	0	0	0	0	986	986	986	986	0	62	20	30	24
F009	39	0	71	0	24.6477	1	Ⅳa	2	69	0	11.8	69.5	8.7	800	80	39.526	1.4	6.9	699	69.9	44.7467	0	0	0	0	986	986	986	986	0	74.8	16	40	15
F010	39	0	37	0	26.4321	1	Ⅲb	2	60	1	12.2	3.8	26.8	480	48	25.6737	2	9.9	983	98.3	50.6848	0	0	0	0	782	782	782	782	0	64	10	40	18
F011	44	0	65	0	27.7094	1	Ⅱb	1	55	0	12.6	22.3	6.5	1000	100	40.2512	1.3	3.1	987	98.7	45.0499	0	0	0	0	865	865	865	865	0	62	20	30	24
F012	48	0	74	0	22.3629	1	Ⅲb	2	36	1	12.8	7.6	4.1	607	60.7	15.9573	1.1	3.2	647	64.7	16.1923	0	0	0	0	835	835	835	835	0	62	20	30	24
F013	44	0	55	0	21.7433	1	Ⅲb	2	50	1	7.1	17.2	25.2	842	84.2	12.7041	1.3	13.3	936	93.6	19.7016	1	0	0	1	407	810	810	407	0	62	20	30	24
F014	44	0	71	0	22.007	1	Ⅱb	1	38	0	13.2	26.6	5.7	530	53	26.2531	0.5	3.8	997	99.7	29.67	0	0	0	0	747	747	747	747	0	62	20	30	24
J001	39	0	77	0	26.3702	1	Ⅲb	2	41	0	13	1.8	6.8	829	82.9	41.7545	1.2	3.1	1040	104	53.0623	0	0	0	0	1420	1420	1420	1420	0	62	20	30	24
J002	42	0	78	0	24.2568	0	Ⅰb1	1	22	0	12.3	0.7	5.6	877	87.7	26.0881	0.5	6.7	936	93.6	30.4412	0	0	0	0	1235	1235	1235	1235	0	52	30	20	24
J003	43	0	77	0	19.8642	0	Ⅱb	1	50	0	8.9	60.9	27.2	1080	108	16.9182	4.4	21.6	1330	133	25.1391	0	0	0	0	1175	1175	1175	1175	0	62	20	30	24
J004	47	0	71	0	21.2084	0	Ⅱb	1	40	0	11.8	5.8	13.3	786	78.6	22.5472	2.1	14	836	83.6	39.3028	0	0	0	0	1123	1123	1123	1123	0	62	20	30	24
J005	43	0	50	0	17.7096	1	Ⅲb	2	83	0	10	4.7	24.7	784	78.4	38.4155	2.1	15.8	1010	101	76.1263	1	1	0	1	235	519	519	235	0	64	10	40	18
J006	50	0	30	0	20.4467	1	Ⅲb	2	46	1	11.7	27.1	25.7	508	50.8	19.0411	0.7	11.5	904	90.4	22.6812	1	0	1	1	430	1041	430	632	0	62	20	30	24
J007	35	0	30	0	20.0576	1	Ⅱb	1	55	1	11.9	28.2	28.6	762	76.2	19.4572	2.5	30.7	946	94.6	26.9025	1	0	0	1	385	920	920	385	0	64	10	40	18
J008	40	0	53	0	23.0841	1	Ⅲb	2	51	1	12.2	3.1	18.6	701	70.1	37.7979	5.3	12.6	871	87.1	41.662	1	0	0	1	253	914	914	253	0	64	10	40	18
J009	38	0	71	1	18.6064	1	Ⅲb	2	55	0	12.2	144	6.5	943	94.3	24.8656	1.6	8.6	1210	121	54.4912	1	0	0	1	426	905	905	426	1	54	20	30	#NULL!
J010	36	0	66	0	22.8468	1	Ⅱb	1	50.1	0	11.5	2.6	14	621	62.1	38.6635	0.9	10.3	1020	102	24.1447	0	0	0	0	900	900	900	900	0	64	10	40	18
J011	51	0	85	1	21.356	0	Ⅲb	2	77	1	11.4	61.9	21.2	510	51	32.6303	2.7	43	1090	109	14.158	1	0	0	1	616	865	865	616	1	72	#NULL!	50	12
J012	36	0	53	0	21.3396	1	Ⅲa	2	41	0	12.7	5.1	5.6	704	70.4	21.3751	1.6	6.1	821	82.1	21.2586	0	0	0	0	843	843	843	843	0	64	10	40	18
J013	44	0	59	0	27.1111	1	Ⅱb	1	28	0	15.4	1	10.6	766	76.6	34.8715	1.8	12.1	997	99.7	58.14	0	0	0	0	858	858	858	858	0	62	20	30	24
J014	47	0	77	0	18.662	1	Ⅱb	1	45	0	10.8	72.7	11.2	656	65.6	20.6466	0.6	26.9	1160	116	32.5694	1	0	1	1	333	807	417	333	0	62	20	30	24
J015	44	0	34	0	19.0219	1	Ⅱb	1	55	1	11	8.6	10.9	632	63.2	6.90152	0.6	20.6	953	95.3	10.6238	0	0	0	0	718	718	718	718	0	74	#NULL!	50	18
J016	48	0	51	0	32.3289	1	Ⅱb	1	56	1	11	9.5	16.9	920	92	23.4166	2.8	6.5	876	87.6	35.0222	0	0	0	0	674	674	674	674	0	64	10	40	18
M001	44	0	79	1	16.9286	0	Ⅱb	1	43	0	12.4	1.6	56	915	91.5	42.146	2.6	56	974	97.4	60.555	0	0	0	0	1107	1107	1107	1107	1	66	16	34	24
M002	39	0	62	1	32.9316	0	Ⅱa	1	31	0	12.6	0.9	20.4	1020	102	43.6208	1	10.6	877	87.7	49.4132	0	0	0	0	1406	1406	1406	1406	1	52	30	20	24
M003	39	0	65	0	23.2836	0	Ⅱa	1	32	0	12.1	6.9	14.3	615	61.5	32.8731	0.9	8.4	878	87.8	51.2575	0	0	0	0	1350	1350	1350	1350	0	52	30	20	24
M004	49	0	74	1	22.3397	0	Ⅱa	1	31	0	11.8	0.9	4.5	867	86.7	28.5736	0.9	7.3	1020	102	30.9219	0	0	0	0	1279	1279	1279	1279	1	47.7	30	20	22
N001	49	0	23	0	25.9702	1	Ⅰb2	1	42	1	11	60.8	26.2	990	99	19.6774	1.4	8.9	980	98	33.6635	0	0	0	0	1406	1406	1406	1406	0	67.6	19.8	30.6	30
N002	62	0	40	0	18.0001	1	Ⅲb	2	64	1	10.1	23.4	58	562	56.2	14.5749	0.7	14.7	1270	127	35.7749	1	1	1	0	341	677	341	677	0	66.7	14.4	36	25
N003	59	0	33	1	18.1106	1	Ⅱb	1	69	1	9.8	61.2	12.6	734	73.4	23.8144	1.1	5.8	1730	173	39.2054	0	0	0	0	1287	1287	1287	1287	1	66.7	14.4	36	25
N004	52	0	42	0	25.5102	1	Ⅱb	1	52	0	9.4	26	16.2	812	81.2	29.2322	2	12.2	922	92.2	53.9295	0	0	0	0	1280	1280	1280	1280	0	70.1	14.4	30.6	30
N005	56	0	38	0	19.9443	1	Ⅱb	1	44	0	9.9	4.4	3.6	610	61	21.8293	0.6	2.3	1050	105	24.9645	0	0	0	0	1230	1230	1230	1230	0	70.1	14.4	30.6	30
N006	51	0	38	0	17.6483	1	Ⅱb	1	32	0	13.4	4.3	7.8	556	55.6	21.0642	1.5	4.4	899	89.9	34.8927	0	0	0	0	1075	1075	1075	1075	0	70.1	19.8	30.6	30
N007	52	0	30	0	21.0016	1	Ⅱa	1	47	1	12	33.3	11.6	747	74.7	21.085	1	10.9	1090	109	21.9105	1	1	0	1	529	983	983	529	0	70.1	19.8	30.6	30
R001	49	0	69	0	22.477	1	Ⅲb	2	41	1	13.6	4.3	12.3	701	70.1	29.8641	0.6	7.3	1100	110	37.5585	0	0	0	0	900	900	900	900	0	62.1	19.8	30.6	24
R002	49	0	78	0	19.1111	0	Ⅲb	2	50	0	12.4	16.5	12	745	74.5	23.323	0.6	11.2	736	73.6	25.7269	0	0	0	0	780	780	780	780	0	63.9	14.4	36	22
R003	51	0	69	0	20.4246	1	Ⅲb	2	55	1	13.1	6.2	16.2	719	71.9	41.1734	0.8	10.1	912	91.2	30.3229	1	0	1	0	689	706	689	706	0	56.5	19.8	30.6	20.8
R004	51	0	65	0	19.9766	0	Ⅲb	2	43	0	11.4	8.8	9.9	763	76.3	26.8004	0.9	11.1	798	79.8	23.5064	0	0	0	0	699	699	699	699	0	62.1	19.8	30.6	24
S001	44	0	42	0	21.4487	1	Ⅲb	2	78	0	10.7	12.7	5.7	707	70.7	15.0082	1.3	2.2	913	91.3	24.5659	0	0	0	0	867	867	867	867	0	61.3	20	30	25
S002	52	0	76	1	21.3333	1	Ⅱb	1	34	1	13.8	2.4	13.5	1040	104	28.282	0.7	18.5	1190	119	25.6725	0	0	0	0	860	860	860	860	1	61.3	20	30	25
S003	44	0	74	0	26.5643	1	Ⅲa	2	58	0	11.3	10	7.3	701	70.1	25.7622	1	4.4	962	96.2	46.1768	0	0	0	0	860	860	860	860	0	53.3	20	30	20
S004	53	0	53	1	21.1553	1	Ⅲb	2	64	1	12.6	8.5	26.8	813	81.3	35.6141	1.8	27.9	843	84.3	33.2187	1	0	0	1	352	846	846	352	1	80	10	40	#NULL!
S005	46	0	80	0	21.9388	1	Ⅱb	1	30	0	10.7	1.2	9.4	829	82.9	18.8336	0.6	6.3	961	96.1	27.4838	0	0	0	0	776	776	776	776	0	53.3	20	30	20
S006	49	0	45	1	26.9127	1	Ⅲb	2	46	0	14.3	1.7	13.1	706	70.6	24.7333	1.1	13.7	766	76.6	35.5557	1	0	1	0	134	732	134	732	1	61.3	20	30	25
S007	50	0	44	0	19.5312	1	Ⅰb2	1	49	1	9.5	19.4	57	453	45.3	12.7562	1	15.9	745	74.5	16.722	0	0	0	0	705	705	705	705	0	65	20	40	20
T001	43	0	49	1	23.4426	1	Ⅲb	2	53	0	13.5	1.7	8.6	819	81.9	12.6463	1	6.6	859	85.9	17.9258	0	0	0	0	791	791	791	791	1	62.1	19.8	30.6	24
T002	43	0	63	1	20.8077	1	Ⅰb1	1	34	1	11.7	6.6	28.8	881	88.1	21.4704	2.1	18.5	1090	109	19.0426	0	0	0	0	779	779	779	779	1	59.2	19.8	30.6	22.4
T003	49	0	56	0	18.902	1	Ⅱb	1	64	0	13.8	3.2	59	611	61.1	19.7527	0.5	58	692	69.2	14.2416	0	0	0	0	741	741	741	741	0	62.1	19.8	30.6	24
T004	45	0	63	0	24.0218	1	Ⅱb	1	48	0	13.1	2.1	15.7	912	91.2	38.4687	1.4	14.8	1070	107	#NULL!	0	0	0	0	762	762	762	762	0	61	19.8	30.6	23.4
U001	49	0	47	0	33.8896	1	Ⅲa	2	73	1	10	5.6	12.9	1180	118	12.6459	1	2.6	1340	134	18.1822	1	1	1	0	360	729	360	729	0	68.9	18	30.6	27.5
U002	40	0	47	0	23.634	1	Ⅱa	1	74	1	17.2	1.6	14.4	673	67.3	21.2985	0.7	7.8	995	99.5	27.4081	1	1	1	1	315	595	315	572	0	72	18	30.6	29.1
U003	45	0	47	0	22.5466	1	Ⅱb	1	50	0	10.7	9.7	15.1	533	53.3	#NULL!	0.6	9	879	87.9	17.8989	0	0	0	0	687	687	687	687	0	62.1	18	30.6	24
W001	47	0	65	0	23.681	1	Ⅲa	2	77	0	9.2	4.2	13.6	668	66.8	28.2932	1	7.1	1010	101	40.0077	0	0	0	0	738	738	738	738	0	74	#NULL!	50	18
W002	43	0	65	0	22.2991	0	Ⅳa	2	71	0	12.5	10.5	8.6	601	60.1	27.0674	1	11	927	92.7	31.3853	0	0	0	0	734	734	734	734	0	74	#NULL!	50	18
